# Supplementary material for: The Impact of Sleep on Haematological Parameters in Firefighters
Source: Clocks Sleep. 2024 Jun 26;6(3):291–311. doi: 10.3390/clockssleep6030021 (PMC11270419; doi:10.3390/clockssleep6030021)
Supplement: Supplementary file 1 [file clockssleep-06-00021-s001.zip]

Archive with 1 entries (1 files):
- clockssleep-2950366-supplementary.pdf
